# Supplementary material for: Metformin Mitigates Diabetes-Driven Renal Senescence via Immunomodulation and the FABP4/FOXO1 Axis
Source: Pharmaceuticals (Basel). 2025 Dec 1;18(12):1834. doi: 10.3390/ph18121834 (PMC12735873; doi:10.3390/ph18121834)
Supplement: Supplementary file 1 [file pharmaceuticals-18-01834-s001.zip]

Archive with 1 entries (1 files):
- pharmaceuticals-3985892-supplementary.pdf
